# Supplementary material for: Genome-Wide Identification, Characterization and Expression Profiling of ADF Family Genes in Solanum lycopersicum L
Source: Genes (Basel). 2016 Sep 29;7(10):79. doi: 10.3390/genes7100079 (PMC5083918; doi:10.3390/genes7100079)
Supplement: Supplementary file 1 [file genes-07-00079-s001.zip]

Archive with 4 entries (3 files):
- genes-142380-supplementary-layout/
- genes-142380-supplementary-layout/Additional file 1 All protein sequences.xlsx
- genes-142380-supplementary-layout/genes-142380-Supplementary materials-layout.docx
- genes-142380-supplementary-layout/Supplementary Table 5.xlsx
