# Supplementary material for: Genome-Wide Identification, Characterization and Expression Profiling of ADF Family Genes in Solanum lycopersicum L
Source: Genes (Basel). 2016 Sep 29;7(10):79. doi: 10.3390/genes7100079 (PMC5083918; doi:10.3390/genes7100079)
Supplement: Supplementary file 1 [file genes-07-00079-s001.zip › genes-142380-supplementary-layout/Additional file 1 All protein sequences.xlsx]

## Sheet: Sheet1
Additional file 1: Putative protein sequences of tomato, Arabidopsis, rice and cotton used in In silico analysis
Gene name	Accession number	Putative protein sequences
SlADF1	Solyc01g094400	>MANSASGIAVSDECKLKFMELKAKRNHRYIVFKIDGQQVVVEKVGGQAETHDDLANSLPPNECRYAVFDYDFTTNENVQKSKIFFIAWSPETARVRSKMLYASSKDRFRREFDGVQVELQATDPSEMSLDTFICRAL
SlADF2	Solyc01g111380	>MAMAFKMATTGMWVTDECKNSYMDMKWKKNHRYIVYKIDEKSRLVTVDKVGGPAENYEDLAAALPKDDCRYAVFDFDFVTVDNCRKSKIFFIAWSPTESRIRAKILYATSKAGLRRVLDGVSYELQATDPTEMGMDVIKDRAK
SlADF3	Solyc03g025750	>MANAVSGTAVQDECKLKFLELKAKRNYRFIIFKIDGQEVVVEKLGSPEESYDNFTNSLPPDECRYAVFDFDFTTNENIQKSKIFFIAWSPESSTVRMKMVYASSKDRFKRELDGIQVELQATEPSEMSLDLIKSRAY
SlADF4	Solyc04g011370	>MANAASGMAVHDDCKLKFLELKAKRTYRFIIYKIEEKQKQVIVEKLGEPTESYEDFAAGLPADECRYAVYDFDFMTEENCQKSRIFFIAWSPDTARVRSKMIYASSKDRFKRELDGFQVELQATDPTEMGLDVFRSRAGGIEC
SlADF5	Solyc06g005360	>MANAASGMAVHDDCKLKFLELKTKRAFRFIVFKIEEKQIIVEKLGEPAESYEDFCTHLPADECRYAVYDFDFLTKESVPKSRIFFIAWCPDTSKVRSKMIYASSKDRFKRELDGIQIELQATDPTEMGLDVFKSRAN
SlADF6	Solyc06g035980	>MANAASGMAVHDDCKLKFLELKAKRIYRFIIFKIDAQQVVVEKLGNPEESYEDFTNALPADECRYAVFDFDFVTNENCQKSKIFFIAWSPETSKVRMKMVYASSKDRFKREIDGIQVELQATDPTEMSLDIIKSRAL
SlADF7	Solyc09g010440	>MANAASGMAVHDDCKLRFLELKAKRTHRFIVFKIEEKQKQVVVEKVGEPAQGYEDFTACLPDNECRYAVYDFDFVTAENCQKSRIFFIAWSPDTSRVRSKMIYASTKERFKRELDGIQVELQATDPTEMGLDVIKSRAN
SlADF8	Solyc09g072590	>MSFKFRGPNASSGMGVADHGKNAFLELKRKKVHRYVIFKIDEKKKEVVVEKTGSPAETFDDFTASLPENDCRYAVYDFDFVTSENCQKSKIFFVHWSPATSRIRAKMLYATSKDAFKRELDGFHYEIQATDPTEVDLEVLKDRAH
SlADF9	Solyc09g090110	>MSFRIRGTNASSGMGVADQSKATYMELQRKKVHRYVIFMIDEKKNEVVVEKTGGPAESYDDFTAALPENDCRYAVYDYDFVTSDNCQKSKIFFFAWSPSVSRIRSKMLYATSKDRFRRELQGIHYEIQATDPTEVELEVLKERAY
SlADF10	Solyc10g017550	>MANSASGIAVSDECKLRFLELKAKRNHRYLVFKIDESVQQVVVEKVGGQTETHDDFANSMPPSECRYAVFDYDWTTDENVQKSRIFFVAWSPETARVRSKMLYASSKDRFRRELDGVQVELQATDPSEMSLDTFVGRIH
SlADF11	Solyc10g084660	>MANAASGMAVHDDCKLTFLELKTKRTHRFIVFKIEEKQKQVVVEKVGEPTQSYEDFAESLPADECRYAVYDFDFVTEENCQKSRIFFIAWSPDTARVRSKMIYASSKDRFKRELDGIQIELQATDPTEMELDVIKSRAN
AtADF1	NP_190187	>MANAASGMAVHDDCKLRFLELKAKRTHRFIVYKIEEKQKQVVVEKVGQPIQTYEEFAACLPADECRYAIYDFDFVTAENCQKSKIFFIAWCPDIAKVRSKMIYASSKDRFKRELDGIQVELQATDPTEMDLDVFRSRAN
AtADF2	NP_566882	>MANAASGMAVHDDCKLKFMELKAKRTFRTIVYKIEDKQVIVEKLGEPEQSYDDFAASLPADDCRYCIYDFDFVTAENCQKSKIFFIAWSPDTAKVRDKMIYASSKDRFKRELDGIQVELQATDPTEMGLDVFKSRTN
AtADF3	NP_851227	>MANAASGMAVHDDCKLKFMELKTKRTHRFIIYKIEELQKQVIVEKIGEPGQTHEDLAASLPADECRYAIFDFDFVSSEGVPRSRIFFVAWSPDTARVRSKMIYASSKDRFKRELDGIQVELQATDPTEMDLDVFKSRAN
AtADF4	NP_851228	>MAVHDDCKLRFLELKAKRTHRFIVYKIEEKQKQVIVEKVGEPILTYEDFAASLPADECRYAIYDFDFVTAENCQKSKIFFIAWCPDVAKVRSKMIYASSKDRFKRELDGIQVELQATDPTEMDLDVLKSRVN
AtADF5	NP_565390	>MAMAFKMATTGMRVTDECTSSFMDMKWKKVHRYIVFKIEEKSRKVTVDKVGGAGESYHDLEDSLPVDDCRYAVFDFDFVTVDNCRKSKIFFIAWSPEASKIRAKILYATSKDGLRRVLEGIHYELQATDPTEMGFDIIQDRAK
AtADF6	AAM63510	>MSFRGLSRPNAISGMGVADESKTTFLELQRKKTHRYVVFKIDESKKEVVVEKTGNPTESYDDFLASLPDNDCRYAVYDFDFVTSENCQKSKIFFFSWSPSTSPVRAKVLYSTSKDQLSKELQGIHYEIQATDPTEVDLEVLRERAN
AtADF7	AAQ65136	>MAVEDECKLKFLELKSKRNYRFIIFRIDGQQVVVEKLGNPDETYDDFTASLPANECRYAVFDFDFITDENCQKSKIFFIAWSPDSSRVRMKMVYASSKDRFKRELDGIQVELQATDPSEMSFDIIKSRAL
AtADF8	NP_567182	>MANSASGMHVNDECKIKFLELKAKRTYRFIVFKIDEKAQQVQIEKLGNPEETYDDFTSSIPDDECRYAVYDFDFTTEDNCQKSKIFFIAWSPDTSRVRSKMLYASSKDRFKREMEGIQVELQATDPSEMSLDIIKGRLNL
AtADF9	NP_195223	>MALKTATSGMWMTDDCKKSFMEMKWKKVHRYVVYKLEEKSRKVTVDKVGAAGESYDDLAASLPEDDCRYAVFDFDYVTVDNCRMSKIFFITWSPEASRIREKMMYATSKSGLRRVLDGVHYELQATDPTEMGFDKIQDRAK
AtADF10	NP_568769	>MANSASGMHVSDECKLKFLELKAKRNYRFIIFRIDGQQVVVEKLGSPQENYDDFTNYLPPNECRYAVYDFDFTTAENIQKSKIFFIAWSPDSSRVRMKMVYASSKDRFKRELDGIQVELQATDPSEMSLDIIKSRAL
AtADF11	NP_171680	>MVLHDDCKLTFLELKERRTFRSIVYKIEDNMQVIVEKHHYKKMHGEREQSYEEFANSLPADECRYAILDIEFVPGERKICFIAWSPSTAKMRKKMTYSSTKDRFKRELDGIQVEFHATDLTDISLDAIRRRIN
AtADF12	Q8LFH6	>MANAASGMAVEDECKLKFLELKAKRNYRFIIFRIDGQQVVVEKLGSPQENYDDFTNYLPPNECRYAVYDFDFTTAENIQKSKIFFIAWSPDSSRVRMKMVYASSKDRFKRELDGIQVELQATDPSEMSLDIIKSRAL
OsADF1	Q6EUH7	>MNVDQDLSINEMVYVVGTCKSNSASGMAVCDECKLKFLELKAKRSFRFIVFKINFKVQQVVVDRLGQPGESYDDFTACLPADECRYAVFDFDFVTDENCQKSKIFFISWAPDTSRVRSKMLYASSKDREKRELDGIQVELQATDPSEMSMDIVKSRAL
OsADF2	Q9AY76	>MAFMRSHSNASSGMGVAPDIRDTFLELQMKKAFRYVIFKIEEKQKQVVVEKTGATTESYDDFLASLPENDCRYALYDFDFVTGENVQKSKIFFIAWSPSTSRIRAKMLYSTSKDRIKQELDGFHYEIQATDPTEVDLEVLRERAH
OsADF3	Q84TB6	>MANATSGVAVSEECKARFQELRAGRAHRFVVFKIDDAMRQVVVDRVGPRDAGFDELTASLPADGCRYAVYDHDFTVSDATATAAAGEGGEAPRSKIFFVSWSPAAADVRSKMVYASSNEGFKKELDGVQIDLQATDPSELTLDVLKDHTS
OsADF4	Q84TB3	>MANSSSGVAIHDDCKLKFNELQSKRMHRFITFMMDNKGKEIIVDKIGDRTTSYEDFTSSLPEGDCRFAIYDFDFLTAEDVPKSRIFYILWSPDNAKVRSKMLYASSNERFKKELNGIQLEVQATDAGEISLDALKDRVK
OsADF5	Q10P87	>MAMAYKMATEGMNVKEECQRWFMEMKWKKVHRFVVYKIDERSRAVLVDKVGGPGEGYEELVAALPTDDCRYAVFDFDFVTVDNCQKSKIFFIAWSPTASRIRAKILYATSKQGLRRVLDGVHYEVQATDSSEMGYDVIRGRAQ
OsADF6	Q7XSN9	>MANSASGMAVGDECKLKFQELKSKRSFRFITFKIDERTQQVVVDRLGQPGDTYDDFTASMPASECRYAVFDFDFVTDENCQKSKIFFISWSPDTSKVRSKMLYASSKDRFKRELDGIQVELQATDPSEMSMDIVKARAL
OsADF7	Q0DLA3	>MAMDDECKLKFLDDECKLKFLELKAKRTYRFIIYKIDEKKKMVVVEKVGEPVLNYDDFAASLPANECRYAIFDYDFVTEENCQKSKIFFIAWSPDTSRVRSKMIYASSKDRFKRELDGIQVELQATDPTEVGLDVIRGRAN
OsADF8	Q0D744	>MRRKVHRYVIFKIDDRREEIVVEKTGAPWESYDDFTASLPADAVYDLDFVSDDNCRKSKIFFISWSPSLSCIRAKTIYAVWRNQFRHELDGVHFEIQATDPDDMDLEVLRGRANRT
OsADF9	Q8H2P8	>MAMAMLALHAGEGLAVNDECKFKFQELKTRRGFRFIVFKIDDKAMEIKVERLGQTAEGYEDFAATLPADECRYAVYDLDFVTDENCQKSKIFFFSWSPDTARTRSKMLYASSKDRFRRELDGIQCEIQATDPSEMSLDIIRARAH
OsADF10	Q337A5	>MVAAAAAVLPWGGGGSPAWIEVPEKSKSAFWELKRRKVHRYVIFKIDDRREEIVVEKTGAPGESYDDFTASLPADDCRYAVYDLDFVSDDNCRKSKIFFISWSPSVSRIRAKTIYAVSRNQFRHELDGVHFEIQATDPDDMDLEVLRGRANRT
OsADF11	Q2QLT8	>MAFVRSRANASSGIGVAAECKQTFLELQRKKSHRYVIFKIDDKCKEVVVEKTGSSTESFDDFMDSLPESDCRYAIYDFDFVTEENCQKSKIFFVAWSPSVSRIRAKMLYATSKERFRRELDGVHYEIQATDPSELDIELLRERAH
OsADF12		>MNVKEECQRWFMEMKWKKVHREVVYKIDERSRAVLVDKVGGPGEGYEELVAALPTDDCRYAVFDFDFVTVDNCQKSKIFFIAWSPTASRIRAKILYATSKQGLRRVLDGVHYEVQATDSSEMGYDVIRGRAQ
GhADF1	DQ088156.2	>MANAASGMAVHDDCKLKFLELKAKRTYRFIVFKIEEKQKQVVVEKVGEPTDSYEAFTASLPADECRYAVYDFDFVTDENCQKSRIFFIAWSPDTSKVRSKMIYASSKDRFKRELDGIQVELQATDPSEMDLDVIRSRAN
GhADF2	ABD63906/(DQ402077.1)	>MANAASGMAVHDDCKLKFLELKAKRTHRFIVFKIEEKQKQVIVEKLGEPTESYEDFTKCLPADECRYAVYDFDFLTAENVPKSRIFFIAWSPDTSRIRSKMIYASSKDRFKRELDGIQVELQATDPTEMGLDVFKSRAN
GhADF3	ABD66505/(DQ402080.1)	>MANAASGMAVHDDCKLKFLELKTKRTHRFIVFKIEEKQKQVIVEKLGEPTESYEDFTKCLPADECRYAVYDFDFLTAENVPKSRIFFIAWSPDTSRIRSKMIYASSKDRFKRELDGIQVELQATDPTEMGLDVFKSRAN
GhADF4	ABD66506/(DQ402081.1)	>MSFRGGNASSGMGVAEHSKSTYLELQRKKVFRYVIFKIDEKKKEVIVEKIGGPTESYDDFAASLPESDCRYAVYDFDFVTSENCQKSKIFFIAWSPSVSRIRSKMLYATSKDRFRRELEGIHYEIQATDPTEMDLEVIRERAH
GhADF5	ABD66507/(DQ402082.1)	>MAFKMATTGMWVADECKNSFMEMKWKKVHRYIVFKIDEKSKLVTVDKVGGAGESYDDFTASLPTDDCRYAVFDFDFVTVDNCRKSKIFFIAWSPTASRIRAKMLYATSKDGLRRVLDGIHYEVQATDPTEMGMDVIKHKAY
GhADF6	ABD66508/(DQ402083.1)	>MANAASGMAVHDDCKLKFQELKAKRTHRFIVFKIEEKQKQVIVEKLGEPTESYEDFTKCLPADECRYAVYDFDFLTAENVPKSRIFFIAWSPDTSRIRSKMIYASSKDRFKRELDGIQVELQATDPTEMGLDVFKSRAN
GhADF7	ABD66503/(DQ402078.1)	>MANSASGMAVNDECKTKFLELKAKRNYRFIVFKIEENLQQIVVEKVGAPKDSYEKLCSSLPSDECRYAVYDFDFTTDENCQKSKIFFIAWSPDTSRVRSKMLYASSKDRFRRELDGVQVELQATDPSEMSFDIVKERAF
GhADF8	ABD66504/(DQ402079.1)	>MANAASGMAVHDDCKLKFLELKAKRTYRFIVFKIEEKQKQVVVEKVGEPTDSYEAFTASLPADECRYAVYDFDFVTDENCQKSRIFFIAWSPDTSKVRSKMIYASSKDRFKRELDGIQVELQATDPSEMDLDVIRSRAN
