# Supplementary material for: Genome-Wide Identification, Characterization and Expression Profiling of ADF Family Genes in Solanum lycopersicum L
Source: Genes (Basel). 2016 Sep 29;7(10):79. doi: 10.3390/genes7100079 (PMC5083918; doi:10.3390/genes7100079)
Supplement: Supplementary file 1 [file genes-07-00079-s001.zip › genes-142380-supplementary-layout/Supplementary Table 5.xlsx]

## Sheet: Sheet1
Supplementary Table 5: Putative cis-elements of more than 5 bp identified in 11 ADF genes from Solanum lycopersicum using PlantCARE database
Gene name	Cis element	Related organism	Genome Co-ordination				Promoter Sequence	Function
			Chromosome(Start-end)	Position	Strand	Matrix score
SlADF1	ABRE	Arabidopsis thaliana	Chr1(77663264-77664764)	515	_	6	TACGTG	cis-acting element involved in the abscisic acid responsiveness
	ARE	Zea mays		430	_	6	TGGTTT	cis-acting regulatory element essential for the anaerobic induction
		Zea mays		455	+	6	TGGTTT	cis-acting regulatory element essential for the anaerobic induction
		Zea mays		1276	+	6	TGGTTT	cis-acting regulatory element essential for the anaerobic induction
	CAT-box	Arabidopsis thaliana		852	_	6	GCCACT	cis-acting regulatory element related to meristem expression
	GARE-motif	Brassica oleracea		680	+	7	AAACAGA	gibberellin-responsive element
	HSE	Brassica oleracea		367	_	9	AAAAAATTTC	cis-acting element involved in heat stress responsiveness
		Brassica oleracea		1089	_	9	AAAAAATTTC	cis-acting element involved in heat stress responsiveness
		Brassica oleracea		493	+	9	AAAAAATTTC	cis-acting element involved in heat stress responsiveness
		Brassica oleracea		492	+	9	AAAAAATTTC	cis-acting element involved in heat stress responsiveness
		Brassica oleracea		777	+	9	AAAAAATTTC	cis-acting element involved in heat stress responsiveness
	MBS	Zea mays		646	+	6	CGGTCA	MYB Binding Site
	Skn-1_motif	Oryza sativa		640	+	5	GTCAT	cis-acting regulatory element required for endosperm expression
		Oryza sativa		1283	+	5	GTCAT	cis-acting regulatory element required for endosperm expression
		Oryza sativa		1077	_	5	GTCAT	cis-acting regulatory element required for endosperm expression
	TC-rich repeats	Nicotiana tabacum		1393	+	9	ATTTTCTTCA	cis-acting element involved in defense and stress
	TCA-element	Brassica oleracea		215	_	9	CAGAAAAGGA	cis-acting element involved in Salicylic acid responsiveness
		Nicotiana tabacum		1329	+	9	CCATCTTTTT	cis-acting element involved in Salicylic acid responsiveness
		Brassica oleracea		708	_	9	CAGAAAAGGA	cis-acting element involved in Salicylic acid responsiveness
SlADF2	AuxRR-core	Nicotiana tabacum		493	_	7	GGTCCAT	cis-acting regulatory element involved in auxin responsiveness
		Nicotiana tabacum	Chr1(89408969-89410469)	972	_	7	GGTCCAT	cis-acting regulatory element involved in auxin responsiveness
	CGTCA-motif	Hordeum vulgare		423	+	5	CGTCA	cis-acting regulatory element involved in the MeJA-responsiveness
		Hordeum vulgare		943	_	5	CGTCA	cis-acting regulatory element involved in the MeJA-responsiveness
		Hordeum vulgare		815	+	5	CGTCA	cis-acting regulatory element involved in the MeJA-responsiveness
	HSE	Brassica oleracea		347	+	9	AAAAAATTTC	cis-acting element involved in heat stress responsiveness
		Brassica oleracea		1465	_	9	AGAAAATTCG	cis-acting element involved in heat stress responsiveness
		Brassica oleracea		807	+	9	AGAAAATTCG	cis-acting element involved in heat stress responsiveness
	O2-site	Zea mays		151	+	9	GATGACATGG	cis-acting regulatory element involved in zein metabolism regulation
		Zea mays		420	_	9	GTTGACGTGA	cis-acting regulatory element involved in zein metabolism regulation
	Skn-1_motif	Oryza sativa		152	_	5	GTCAT	cis-acting regulatory element required for endosperm expression
		Oryza sativa		1289	+	5	GTCAT	cis-acting regulatory element required for endosperm expression
	TC-rich repeats	Nicotiana tabacum		67	+	9	ATTCTCTAAC	cis-acting element involved in defense and stress responsiveness
	TCA-element	Nicotiana tabacum		397	+	9	CCATCTTTTT	cis-acting element involved in salicylic acid responsiveness
		Nicotiana tabacum		1396	+	9	CCATCTTTTT	cis-acting element involved in salicylic acid responsiveness
		Brassica oleracea		978	+	9	CAGAAAAGGA	cis-acting element involved in salicylic acid responsiveness
	circadian	Lycopersicon esculentum		470	_	6	CAANNNNATC	cis-acting regulatory element involved in circadian control
		Lycopersicon esculentum		1325	_	6	CAANNNNATC	cis-acting regulatory element involved in circadian control
		Lycopersicon esculentum		855	_	6	CAANNNNATC	cis-acting regulatory element involved in circadian control
SlADF3	ARE	Zea mays	Chr3(7528508-7530007)	497	+	6	TGGTTT	cis-acting regulatory element essential for the anaerobic induction
		Zea mays		752	_	6	TGGTTT	cis-acting regulatory element essential for the anaerobic induction
	ERE	Dianthus caryophyllus		375	+	8	ATTTCAAA	ethylene-responsive element
	CGTCA-motif	Hordeum vulgare		565	+	5	CGTCA	cis-acting regulatory element involved in the MeJA-responsiveness
		Hordeum vulgare		1483	_	5	CGTCA	cis-acting regulatory element involved in the MeJA-responsiveness
		Hordeum vulgare		1389	_	5	CGTCA	cis-acting regulatory element involved in the MeJA-responsiveness
	GCN4_motif	Oryza sativa		254	_	7	CAAGCCA	cis-regulatory element involved in endosperm expression
		Oryza sativa		1347	+	7	TGTGTCA	cis-regulatory element involved in endosperm expression
		Oryza sativa		1059	+	7	TGTGTCA	cis-regulatory element involved in endosperm expression
	HD-Zip 1	Arabidopsis thaliana		1445	_	8.5	CAAT(A/T)ATTG	element involved in differentiation of the palisade mesophyll cells
	HD-Zip 2	Arabidopsis thaliana		1445	_	8	CAAT(G/C)ATTG	element involved in the control of leaf morphology development
	HSE	Brassica oleracea		94	+	9	AGAAAATTCG	cis-acting element involved in heat stress responsiveness
		Brassica oleracea		1470	_	9	AGAAAATTCG	cis-acting element involved in heat stress responsiveness
		Brassica oleracea		1186	+	9	AAAAAATTTC	cis-acting element involved in heat stress responsiveness
	MBS	Arabidopsis thaliana		20	+	6	CAACTG	MYB binding site involved in drought-inducibility
		Arabidopsis thaliana		606	_	6	CAACTG	MYB binding site involved in drought-inducibility
		Arabidopsis thaliana		209	+	6	TAACTG	MYB binding site involved in drought-inducibility
	Skn-1_motif	Oryza sativa		114	_	5	GTCAT	cis-acting regulatory element required for endosperm expression
		Oryza sativa		1062	+	5	GTCAT	cis-acting regulatory element required for endosperm expression
		Oryza sativa		602	_	5	GTCAT	cis-acting regulatory element required for endosperm expression
		Oryza sativa		1388	_	5	GTCAT	cis-acting regulatory element required for endosperm expression
		Oryza sativa		161	_	5	GTCAT	cis-acting regulatory element required for endosperm expression
		Oryza sativa		1343	+	5	GTCAT	cis-acting regulatory element required for endosperm expression
		Oryza sativa		987	_	5	GTCAT	cis-acting regulatory element required for endosperm expression
		Oryza sativa		1482	_	5	GTCAT	cis-acting regulatory element required for endosperm expression
	TC-rich repeats	Nicotiana tabacum		463	_	9	ATTTTCTTCA	cis-acting element involved in defense and stress responsiveness
		Nicotiana tabacum		1473	+	10	ATTTTCTTCA	cis-acting element involved in defense and stress responsiveness
		Nicotiana tabacum		801	+	9	ATTTTCTCCA	cis-acting element involved in defense and stress responsiveness
	TCA-element	Brassica oleracea		865	_	9	CAGAAAAGGA	cis-acting element involved in salicylic acid responsiveness
		Nicotiana tabacum		1222	_	9	CCATCTTTTT	cis-acting element involved in salicylic acid responsiveness
	TGACG-motif	Hordeum vulgare		565	_	5	TGACG	cis-acting regulatory element involved in MeJA responsiveness
		Hordeum vulgare		1483	+	5	TGACG	cis-acting regulatory element involved in MeJA responsiveness
		Hordeum vulgare		1389	+	5	TGACG	cis-acting regulatory element involved in MeJA responsiveness
	as-2-box	Nicotiana tabacum		1301	_	9	GATAatGATG	involved in shoot-specific expression and light responsiveness
	circadian	Lycopersicon esculentum		972	+	9	CAANNNNATC	cis-acting regulatory element involved in circadian control
		Lycopersicon esculentum		1422	_	6	CAANNNNATC	cis-acting regulatory element involved in circadian control
		Lycopersicon esculentum		1295	+	6	CAANNNNATC	cis-acting regulatory element involved in circadian control
SlADF4	ABRE	Arabidopsis thaliana	Chr.4(3846200-3847696)	343	+	6	CACGTG	cis-acting element involved in the abscisic acid responsiveness
	ARE	Zea mays		402	+	6	TGGTTT	cis-acting regulatory element essential for the anaerobic induction
		Zea mays		1272	+	6	TGGTTT	cis-acting regulatory element essential for the anaerobic induction
		Zea mays		757	_	6	TGGTTT	cis-acting regulatory element essential for the anaerobic induction
	CAT box	Arabidopsis thaliana		1071	+	6	GCCACT	cis-acting regulatory element related to meristem expression
	CGTCA-motif	Hordeum vulgare		772	+	5	CGTCA	cis-acting regulatory element involved in the MeJA-responsiveness
		Hordeum vulgare		956	_	5	CGTCA	cis-acting regulatory element involved in the MeJA-responsiveness
	HSE	Brassica oleracea		159	_	9	AAAAAATTTC	cis-acting element involved in heat stress responsiveness
		Brassica oleracea		606	+	9	AAAAAATTTC	cis-acting element involved in heat stress responsiveness
		Brassica oleracea		227	_	10	AAAAAATTTC	cis-acting element involved in heat stress responsiveness
	MBS	Arabidopsis thaliana		761	-	6	TAACTG	MYB binding site involved in drought-inducibility
	MRE	Petroselinum crispum		1123	+	7	AACCTAA	MYB binding site involved in light responsiveness
		Petroselinum crispum		1364	+	7	AACCTAA	MYB binding site involved in light responsiveness
		Petroselinum crispum		1136	_	7	AACCTAA	MYB binding site involved in light responsiveness
	P-box	Oryza sativa		480	+	7	CCTTTTG	MYB binding site involved in light responsiveness
	Skn-1_motif	Oryza sativa		1117	_	5	GTCAT	cis-acting regulatory element required for endosperm expression
		Oryza sativa		1187	+	5	GTCAT	cis-acting regulatory element required for endosperm expression
		Oryza sativa		1155	+	5	GTCAT	cis-acting regulatory element required for endosperm expression
	TATC-box	Oryza sativa		1416	+	7	TATCCCA	cis-acting element involved in gibberellin-responsiveness
	TC-rich repeats	Nicotiana tabacum		603	_	9	ATTTTCTTCA	cis-acting element involved in defense and stress responsiveness
	TCA-element	Nicotiana tabacum		151	_	9	CCATCTTTTT	cis-acting element involved in salicylic acid responsiveness
		Brassica oleracea		574	+	9	CAGAAAAGGA	cis-acting element involved in salicylic acid responsiveness
		Brassica oleracea		573	+	9	TCAGAAGAGG	cis-acting element involved in salicylic acid responsiveness
		Brassica oleracea		1090	_	10	TCAGAAGAGG	cis-acting element involved in salicylic acid responsiveness
	TGACG-motif	Hordeum vulgare		772	_	5	TGACG	cis-acting regulatory element involved in the MeJA-responsiveness
		Hordeum vulgare		956	+	5	TGACG	cis-acting regulatory element involved in the MeJA-responsiveness
	circadian	Lycopersicon esculentum		53	_	6	CAANNNNATC	cis-acting regulatory element involved in circadian control
		Lycopersicon esculentum		1474	_	6	CAANNNNATC	cis-acting regulatory element involved in circadian control
		Lycopersicon esculentum		323	_	6	CAANNNNATC	cis-acting regulatory element involved in circadian control
		Lycopersicon esculentum		179	_	6	CAANNNNATC	cis-acting regulatory element involved in circadian control
		Lycopersicon esculentum		383	_	6	CAANNNNATC	cis-acting regulatory element involved in circadian control
SlADF5	ABRE	Hordeum vulgare	Chr6(372386-373885)	802	_	9	GCCACGTACA	cis-acting element involved in the abscisic acid responsiveness
	ARE	Zea mays		26	+	6	TGGTTT	cis-acting regulatory element essential for the anaerobic induction
		Zea mays		445	+	6	TGGTTT	cis-acting regulatory element essential for the anaerobic induction
		Zea mays		374	+	6	TGGTTT	cis-acting regulatory element essential for the anaerobic induction
		Zea mays		1011	+	6	TGGTTT	cis-acting regulatory element essential for the anaerobic induction
		Zea mays		261	+	6	TGGTTT	cis-acting regulatory element essential for the anaerobic induction
		Zea mays		498	+	6	TGGTTT	cis-acting regulatory element essential for the anaerobic induction
		Zea mays		437	+	6	TGGTTT	cis-acting regulatory element essential for the anaerobic induction
		Zea mays		89	+	6	TGGTTT	cis-acting regulatory element essential for the anaerobic induction
		Zea mays		319	+	6	TGGTTT	cis-acting regulatory element essential for the anaerobic induction
	ERE	Dianthus caryophyllus		545	_	8	ATTTCAAA	ethylene-responsive element
		Dianthus caryophyllus		1150	_	8	ATTTCAAA	ethylene-responsive element
		Dianthus caryophyllus		859	_	8	ATTTCAAA	ethylene-responsive element
	GARE-motif	Brassica oleracea		195	_	7	AAACAGA	gibberellin-responsive element
		Brassica oleracea		813	_	7	AAACAGA	gibberellin-responsive element
	MBS	Arabidopsis thaliana		665	_	6	TAACTG	MYB binding site involved in drought-inducibility
		Arabidopsis thaliana		1355	+	6	TAACTG	MYB binding site involved in drought-inducibility
	O2-site	Zea mays		713	_	9	GTTGACGTGA	cis-acting regulatory element involved in zein metabolism regulation
	Skn-1_motif	Oryza sativa		220	+	5	GTCAT	cis-acting regulatory element required for endosperm expression
		Oryza sativa		1004	+	5	GTCAT	cis-acting regulatory element required for endosperm expression
		Oryza sativa		717	+	5	GTCAT	cis-acting regulatory element required for endosperm expression
	TC-rich repeats	Nicotiana tabacum		1102	+	9	ATTCTCTAAC	cis-acting element involved in defense and stress responsiveness
	TCA-element	Nicotiana tabacum		307	-	10	CCATCTTTTT	cis-acting element involved in salicylic acid responsiveness
	TGA-element	Brassica oleracea		746	+	6	AACGAC	auxin-responsive element
	circadian	Lycopersicon esculentum		526	_	9	CAAAGATATC	cis-acting regulatory element involved in circadian control
		Lycopersicon esculentum		1390	_	9	CAANNNNATC	cis-acting regulatory element involved in circadian control
		Lycopersicon esculentum		713	+	9	CAANNNNATC	cis-acting regulatory element involved in circadian control
SlADF6	ARE	Zea mays	Chr6(22030184-22031686)	655	+	6	TGGTTT	cis-acting regulatory element essential for the anaerobic induction
	Box-W1	Petroselinum crispum		127	_	6	TTGACC	fungal elicitor responsive element
	ERE	Dianthus caryophyllus		260	_	8	ATTTCAAA	ethylene-responsive element
		Dianthus caryophyllus		404	_	8	ATTTCAAA	ethylene-responsive element
	GARE-motif	Brassica oleracea		1135	+	7	AAACAGA	gibberellin-responsive element
		Brassica oleracea		1479	_	7	AAACAGA	gibberellin-responsive element
	MBS	Arabidopsis thaliana		1215	_	6	CAACTG	MYB binding site involved in drought-inducibility
	MBSII	Petunia hybrida		945	+	11	AAAAGTTAGTTA	MYB binding site involved in flavonoid biosynthetic genes regulation
	O2-site	Zea mays		1110	+	9	GATGACATGA	cis-acting regulatory element involved in zein metabolism regulation
	Skn-1_motif	Oryza sativa		1158	_	5	GTCAT	cis-acting regulatory element required for endosperm expression
	TCA-element	Brassica oleracea		1473	_	9	CAGAAAAGGA	cis-acting element involved in salicylic acid responsiveness
	circadian	Lycopersicon esculentum		163	_	6	CAANNNNATC	cis-acting regulatory element involved in circadian control
		Lycopersicon esculentum		1259	+	9	CAAAGATATC	cis-acting regulatory element involved in circadian control
		Lycopersicon esculentum		194	_	6	CAANNNNATC	cis-acting regulatory element involved in circadian control
SlADF7	ARE	Zea mays	Chr9(3810660-3812159)	7	+	6	TGGTTT	cis-acting regulatory element essential for the anaerobic induction
		Zea mays		519	+	6	TGGTTT	cis-acting regulatory element essential for the anaerobic induction
	AuxRR-core	Nicotiana tabacum		775	_	7	GGTCCAT	cis-acting regulatory element involved in auxin responsiveness
		Nicotiana tabacum		1007	+	7	GGTCCAT	cis-acting regulatory element involved in auxin responsiveness
		Nicotiana tabacum		795	_	7	GGTCCAT	cis-acting regulatory element involved in auxin responsiveness
	CCGTCC-box	Arabidopsis thaliana		1188	+	6	CCGTCC	cis-acting regulatory element related to meristem specific activation
	GARE-motif	Brassica oleracea		189	_	7	AAACAGA	gibberellin-responsive element
		Brassica oleracea		1469	+	7	AAACAGA	gibberellin-responsive element
	GCN4_motif	Oryza sativa		921	+	7	TGTGTCA	cis-regulatory element involved in endosperm expression
		Oryza sativa		1103	_	7	TGTGTCA	cis-regulatory element involved in endosperm expression
	MBS	Arabidopsis thaliana		497	_	6	CAACTG	MYB binding site involved in drought-inducibility
		Arabidopsis thaliana		955	_	6	CAACTG	MYB binding site involved in drought-inducibility
	Skn-1_motif	Oryza sativa		1276	_	5	GTCAT	cis-acting regulatory element required for endosperm expression
	TCA-element	Nicotiana tabacum		1010	+	9	CCATCTTTTT	cis-acting element involved in salicylic acid responsiveness
	TGACG-motif	Hordeum vulgare		1311	+	5	TGACG	cis-acting regulatory element involved in the MeJA-responsiveness
	circadian	Lycopersicon esculentum		338	_	6	CAANNNNATC	cis-acting regulatory element involved in circadian control
SlADF8		Lycopersicon esculentum	Chr9(60611653-60613152)	1162	_	6	CAANNNNATC	cis-acting regulatory element involved in circadian control
	ABRE	Arabidopsis thaliana		631	_	7	TACGGTC	cis-acting element involved in the abscisic acid responsiveness
	ARE	Zea mays		911	+	6	TGGTTT	cis-acting regulatory element essential for the anaerobic induction
	Box-W1	Petroselinum crispum		447	+		TTGACC	fungal elicitor responsive element
		Petroselinum crispum		925	+		TTGACC	fungal elicitor responsive element
		Petroselinum crispum		826	+		TTGACC	fungal elicitor responsive element
		Petroselinum crispum		1211	_		TTGACC	fungal elicitor responsive element
	GARE-motif	Brassica oleracea		411	+	7	TCTGTTG	gibberellin-responsive element
	O2-site	Zea mays		451	-	9	GATGATGTGG	cis-acting regulatory element involved in zein metabolism regulation
	Skn-1_motif	Oryza sativa		224	_	5	GTCAT	cis-acting regulatory element required for endosperm expression
		Oryza sativa		496	_	5	GTCAT	cis-acting regulatory element required for endosperm expression
		Oryza sativa		490	+	5	GTCAT	cis-acting regulatory element required for endosperm expression
		Oryza sativa		1097	_	5	GTCAT	cis-acting regulatory element required for endosperm expression
	TC-rich repeats	Nicotiana tabacum		815	-	9	ATTTTCTCCA	cis-acting element involved in defense and stress responsiveness
		Nicotiana tabacum		1363	+	9	ATTTTCTTCA	cis-acting element involved in defense and stress responsiveness
	TCA-element	Brassica oleracea		403	_	9	GAGAAGAATA	cis-acting element involved in salicylic acid responsiveness
		Brassica oleracea		1391	_	9	GAGAAGAATA	cis-acting element involved in salicylic acid responsiveness
		Brassica oleracea		617	_	9	GAGAAGAATA	cis-acting element involved in salicylic acid responsiveness
	circadian	Lycopersicon esculentum		297	_	6	CAANNNNATC	cis-acting regulatory element involved in circadian control
		Lycopersicon esculentum		1038	_	9	CAAAGATATC	cis-acting regulatory element involved in circadian control
		Lycopersicon esculentum		599	+	6	CAANNNNATC	cis-acting regulatory element involved in circadian control
SlADF9	CAT-box	Arabidopsis thaliana	Chr9(65000317-65001816)	667	_	6	GCCACT	cis-acting regulatory element related to meristem expression
		Arabidopsis thaliana		690	_	6	GCCACT	cis-acting regulatory element related to meristem expression
	HSE	Brassica oleracea		156	+	9	AAAAAATTTC	cis-acting element involved in heat stress responsiveness
		Brassica oleracea		1190	+	9	AAAAAATTTC	cis-acting element involved in heat stress responsiveness
		Brassica oleracea		1149	_	9	AAAAAATTTC	cis-acting element involved in heat stress responsiveness
	O2-site	Zea mays		867	-	9	GATGATGTGG	cis-acting regulatory element involved in zein metabolism regulation
	P-box	Oryza sativa		90	+	10	GCCTTTTGAGT	gibberellin-responsive element
	Skn-1_motif	Oryza sativa		817	-	5	GTCAT	cis-acting regulatory element required for endosperm expression
		Oryza sativa		1012		5	GTCAT	cis-acting regulatory element required for endosperm expression
	TC-rich repeats	Nicotiana tabacum		1012	+	9	ATTTTCTCCA	cis-acting element involved in defense and stress responsiveness
		Nicotiana tabacum		1089	+	9	ATTTTCTCCA	cis-acting element involved in defense and stress responsiveness
	as-2-box	Nicotiana tabacum		870	-	9	GATAatGATG	involved in shoot-specific expression and light responsiveness
	circadian	Lycopersicon esculentum		418	+	6	CAANNNNATC	cis-acting regulatory element involved in circadian control
		Lycopersicon esculentum		454	+	6	CAANNNNATC	cis-acting regulatory element involved in circadian control
SlADF10	ABRE	Arabidopsis thaliana	Chr10(5433271-5434773)	1345	_	6	TACGTG	cis-acting element involved in the abscisic acid responsiveness
	ARE	Zea mays		47	-	6	TGGTTT	cis-acting regulatory element essential for the anaerobic induction
	CAT-box	Arabidopsis thaliana		79	-	6	GCCACT	cis-acting regulatory element related to meristem expression
		Arabidopsis thaliana		414	+	9	GCCACT	cis-acting regulatory element related to meristem expression
	CGTCA-motif	Hordeum vulgare		323	_	5	CGTCA	cis-acting regulatory element involved in the MeJA-responsiveness
	CN4_motif	Oryza sativa		192	+	7	TGTGTCA	cis-regulatory element involved in endosperm expression
		Oryza sativa		688	+	7	TGTGTCA	cis-regulatory element involved in endosperm expression
		Oryza sativa		446	+	7	TGTGTCA	cis-regulatory element involved in endosperm expression
	HSE	Brassica oleracea		471	+	9	AAAAAATTTC	cis-acting element involved in heat stress responsiveness
	MBS	Arabidopsis thaliana		1163	+	6	CAACTG	MYB binding site involved in drought-inducibility
	TC-rich repeats	Nicotiana tabacum		353	_	9	ATTTTCTTCA	cis-acting element involved in defense and stress responsiveness
		Nicotiana tabacum		835	_	9	ATTTTCTTCA	cis-acting element involved in defense and stress responsiveness
	P-box	Oryza sativa		197	_	7	CCTTTTG	gibberellin-responsive element
		Oryza sativa		933	_	7	CCTTTTG	gibberellin-responsive element
		Oryza sativa		451	_	7	CCTTTTG	gibberellin-responsive element
	Skn-1_motif	Oryza sativa		565	_	5	GTCAT	cis-acting regulatory element required for endosperm expression
		Oryza sativa		759	_	5	GTCAT	cis-acting regulatory element required for endosperm expression
		Oryza sativa		659	+	5	GTCAT	cis-acting regulatory element required for endosperm expression
	TGACG-motif	Hordeum vulgare		323	+	5	TGACG	cis-acting regulatory element involved in the MeJA-responsiveness
		Hordeum vulgare		184	_	6	CAANNNNATC	cis-acting regulatory element involved in circadian control
		Hordeum vulgare		680	_	6	CAANNNNATC	cis-acting regulatory element involved in circadian control
		Hordeum vulgare		438	_	6	CAANNNNATC	cis-acting regulatory element involved in circadian control
SlADF11	ABRE	Arabidopsis thaliana	Chr10(63427895-63429394	900	+	6	TACGTG	cis-acting element involved in the abscisic acid responsiveness
	ARE	Zea mays		1320	+	6	TGGTTT	cis-acting regulatory element essential for the anaerobic induction
	Box-W1	Petroselinum crispum		487	_	6	TTGACC	fungal elicitor responsive element
	AuxRR-core	Nicotiana tabacum		568	+	7	GGTCCAT	cis-acting regulatory element involved in auxin responsiveness
		Nicotiana tabacum		1372	+	7	GGTCCAT	cis-acting regulatory element involved in auxin responsiveness
	CCAAT-box	Hordeum vulgare		1127	+	6	CAACGG	MYBHv1 binding site
	CGTCA-motif	Hordeum vulgare		493	_		CGTCA	cis-acting regulatory element involved in the MeJA-responsiveness
		Hordeum vulgare		1008	+		CGTCA	cis-acting regulatory element involved in the MeJA-responsiveness
	O2-site	Zea mays		1088	_	9	GATGACATGG	cis-acting regulatory element involved in zein metabolism regulation
		Zea mays		1437	_	9	GATGACATGG	cis-acting regulatory element involved in zein metabolism regulation
		Zea mays		492	_	5	GTCAT	cis-acting regulatory element required for endosperm expression
		Zea mays		1092	+	5	GTCAT	cis-acting regulatory element required for endosperm expression
		Zea mays		1009	+	5	GTCAT	cis-acting regulatory element required for endosperm expression
	TC-rich repeats	Nicotiana tabacum		1386	+	9	ATTTTCTTCA	cis-acting element involved in defense and stress responsiveness
		Nicotiana tabacum		1461	+	9	GTTTTCTTAC	cis-acting element involved in defense and stress responsiveness
	TGACG-motif	Hordeum vulgare		493	+	5	TGACG	cis-acting regulatory element involved in the MeJA-responsiveness
		Hordeum vulgare		1008	_	5	TGACG	cis-acting regulatory element involved in the MeJA-responsiveness
	circadian	Lycopersicon esculentum		24	_	6	CAANNNNATC	cis-acting regulatory element involved in circadian control
